# Supplementary material for: A Novel Bis-Spiroketal Scaffold and Other Secondary Metabolites from the Marine-Derived Fungus Talaromyces stipitatus HF05001: Structural Diversity and Bioactivities
Source: Mar Drugs. 2026 Jan 19;24(1):47. doi: 10.3390/md24010047 (PMC12843244; doi:10.3390/md24010047)
Supplement: Supplementary file 1 [file marinedrugs-24-00047-s001.zip]

Archive with 1 entries (1 files):
- marinedrugs-3979632-supplementary.pdf
